# Supplementary material for: Food Systems Development: The Necessary Paradigm Shift for a Healthy and Sustainable Agrarian Transition, a Case Study from Bougainville, Papua New Guinea
Source: Int J Environ Res Public Health. 2022 Apr 12;19(8):4651. doi: 10.3390/ijerph19084651 (PMC9029559; doi:10.3390/ijerph19084651)
Supplement: Supplementary file 1 [file ijerph-19-04651-s001.zip]

Archive with 1 entries (1 files):
- ijerph-1581634-supplementary.pdf
